# Supplementary material for: Glutamic acid reshapes the plant microbiota to protect plants against pathogens
Source: Microbiome. 2021 Dec 20;9:244. doi: 10.1186/s40168-021-01186-8 (PMC8691028; doi:10.1186/s40168-021-01186-8)
Supplement: Supplementary file 4 — Additional file 3. Strawberry anthosphere metagenome OTU data. [file 40168_2021_1186_MOESM4_ESM.xlsx]

## Sheet: Sheet1
	Domain	Phylum	Class	Order	Family	Genus	Species	Asp 2	Control 2	Glu 2	Asp 4	Control 4	Glu 4	Asp 6	Control 6	Glu 6	Asp 8	Control 8	Glu 8
OTU1	k__Bacteria	p__Proteobacteria	c__Gammaproteobacteria	o__Enterobacteriales	f__Enterobacteriaceae	g__Erwinia	s__	319065	181305	241950	226	67551	107099	102080	102916	76	151685	184084	26
OTU2	k__Bacteria	p__Actinobacteria	c__Actinobacteria	o__Actinomycetales	f__Streptomycetaceae	g__	s__	11	22	2	2	0	0	6	0	315059	316	0	345409
OTU3	k__Bacteria	p__Proteobacteria	c__Gammaproteobacteria	o__Enterobacteriales	f__Enterobacteriaceae	g__Pantoea	s__ananatis	113872	66484	84539	169	24680	42376	36245	36605	0	56479	65294	0
OTU4	k__Bacteria	p__Proteobacteria	c__Gammaproteobacteria	o__Enterobacteriales	f__Enterobacteriaceae	g__Erwinia	s__	34318	719	170018	597	0	58132	0	0	0	71629	72195	10
OTU5	k__Bacteria	p__Actinobacteria	c__Actinobacteria	o__Actinomycetales	f__Streptomycetaceae	g__	s__	8	0	0	0	0	0	0	0	138586	114	0	150438
OTU6	k__Bacteria	p__Actinobacteria	c__Actinobacteria	o__Actinomycetales	f__Streptomycetaceae	g__	s__	0	0	0	5	0	0	0	0	114289	95	0	130152
OTU7	k__Bacteria	p__Proteobacteria	c__Gammaproteobacteria	o__Enterobacteriales	f__Enterobacteriaceae	g__Erwinia	s__	0	11573	0	936	68344	0	0	120302	17	0	0	0
OTU8	k__Bacteria	p__Proteobacteria	c__Gammaproteobacteria	o__Pseudomonadales	f__Pseudomonadaceae	g__Pseudomonas	s__veronii	103	0	0	71743	47719	61508	2210	6697	0	8452	762	5
OTU9	k__Bacteria	p__Proteobacteria	c__Gammaproteobacteria	o__Enterobacteriales	f__Enterobacteriaceae	g__Erwinia	s__	12545	267	67012	184	0	23039	0	0	0	26430	25941	0
OTU10	k__Bacteria	p__Proteobacteria	c__Gammaproteobacteria	o__Enterobacteriales	f__Enterobacteriaceae	g__Erwinia	s__	0	0	0	0	96148	0	0	22402	0	21528	0	0
OTU11	k__Bacteria	p__Proteobacteria	c__Gammaproteobacteria	o__Enterobacteriales	f__Enterobacteriaceae	NA	NA	0	0	0	128549	0	0	0	40	0	0	0	0
OTU12	k__Bacteria	p__Proteobacteria	c__Gammaproteobacteria	o__Enterobacteriales	f__Enterobacteriaceae	g__Erwinia	s__	0	1075	0	190	15735	0	41060	53148	0	0	0	0
OTU13	k__Bacteria	p__Proteobacteria	c__Gammaproteobacteria	o__Enterobacteriales	f__Enterobacteriaceae	NA	NA	0	0	0	84811	0	0	0	0	0	0	0	0
OTU14	k__Bacteria	p__Proteobacteria	c__Gammaproteobacteria	o__Enterobacteriales	f__Enterobacteriaceae	g__Pantoea	s__ananatis	0	4340	0	327	27199	0	0	44054	0	0	0	0
OTU15	k__Bacteria	p__Proteobacteria	c__Gammaproteobacteria	o__Pseudomonadales	f__Pseudomonadaceae	g__Pseudomonas	s__veronii	0	5	0	0	211	2289	45520	78	0	12024	0	0
OTU16	k__Bacteria	p__Proteobacteria	c__Gammaproteobacteria	o__Pseudomonadales	f__Moraxellaceae	g__Acinetobacter	s__	399	1565	0	0	438	24	384	12	5	0	52286	0
OTU17	k__Bacteria	p__Proteobacteria	c__Gammaproteobacteria	o__Enterobacteriales	f__Enterobacteriaceae	NA	NA	0	0	0	54428	0	0	0	0	0	0	0	0
OTU18	k__Bacteria	p__Proteobacteria	c__Gammaproteobacteria	o__Enterobacteriales	f__Enterobacteriaceae	NA	NA	0	0	1530	0	0	0	17880	22880	0	10360	0	0
OTU19	k__Bacteria	p__Proteobacteria	c__Gammaproteobacteria	o__Enterobacteriales	f__Enterobacteriaceae	g__Erwinia	s__	0	0	0	0	33818	0	0	8226	0	7748	0	0
OTU20	k__Bacteria	p__Proteobacteria	c__Gammaproteobacteria	o__Pseudomonadales	f__Moraxellaceae	g__Acinetobacter	s__	0	0	0	0	0	0	47199	0	0	570	393	3
OTU21	k__Bacteria	p__Actinobacteria	c__Actinobacteria	o__Actinomycetales	f__Streptomycetaceae	g__	s__	0	0	0	0	0	0	0	0	21117	7	0	21684
OTU22	k__Bacteria	p__Proteobacteria	c__Gammaproteobacteria	o__Enterobacteriales	f__Enterobacteriaceae	NA	NA	0	41235	348	0	0	0	0	0	0	0	0	0
OTU23	k__Bacteria	p__Proteobacteria	c__Gammaproteobacteria	o__Enterobacteriales	f__Enterobacteriaceae	g__Erwinia	s__	0	22955	0	0	11477	0	0	0	0	97	0	0
OTU24	k__Bacteria	p__Proteobacteria	c__Gammaproteobacteria	o__Pseudomonadales	f__Moraxellaceae	g__Acinetobacter	s__	0	22021	0	8	11453	201	321	0	0	0	0	0
OTU25	k__Bacteria	p__Proteobacteria	c__Gammaproteobacteria	o__Pseudomonadales	f__Moraxellaceae	g__Acinetobacter	s__	52	0	0	26	303	26	25	0	6	0	31036	0
OTU26	k__Bacteria	p__Proteobacteria	c__Gammaproteobacteria	o__Pseudomonadales	f__Pseudomonadaceae	g__Pseudomonas	s__veronii	0	0	0	0	1952	4108	9576	10834	0	4438	0	0
OTU27	k__Bacteria	p__Proteobacteria	c__Gammaproteobacteria	o__Pseudomonadales	f__Moraxellaceae	g__Acinetobacter	s__	0	0	0	0	0	0	28469	0	0	251	0	0
OTU28	k__Bacteria	p__Proteobacteria	c__Gammaproteobacteria	o__Enterobacteriales	f__Enterobacteriaceae	NA	NA	0	0	0	26751	0	0	0	0	0	0	0	0
OTU29	k__Bacteria	p__Proteobacteria	c__Gammaproteobacteria	o__Enterobacteriales	f__Enterobacteriaceae	g__Erwinia	s__	0	0	0	0	14795	0	0	6134	0	5523	0	0
OTU30	k__Bacteria	p__Proteobacteria	c__Gammaproteobacteria	o__Pseudomonadales	f__Pseudomonadaceae	g__Pseudomonas	s__veronii	0	0	0	38	1534	0	5546	13970	0	1493	0	0
OTU31	k__Bacteria	p__Proteobacteria	c__Gammaproteobacteria	o__Pseudomonadales	f__Moraxellaceae	g__Acinetobacter	s__	0	608	0	0	172	0	0	5	0	0	20141	0
OTU32	k__Bacteria	p__Proteobacteria	c__Gammaproteobacteria	o__Enterobacteriales	f__Enterobacteriaceae	g__Erwinia	s__	0	0	20917	0	0	0	0	0	0	0	0	0
OTU33	k__Bacteria	p__Proteobacteria	c__Gammaproteobacteria	o__Pseudomonadales	f__Pseudomonadaceae	g__Pseudomonas	s__veronii	0	0	0	0	0	0	16255	0	0	4610	0	0
OTU34	k__Bacteria	p__Proteobacteria	c__Gammaproteobacteria	o__Enterobacteriales	f__Enterobacteriaceae	g__Pantoea	s__ananatis	0	0	0	0	10624	0	0	9254	0	0	0	0
OTU35	k__Bacteria	p__Proteobacteria	c__Gammaproteobacteria	o__Pseudomonadales	f__Pseudomonadaceae	g__Pseudomonas	s__	0	0	0	0	509	15113	0	0	0	1467	0	0
OTU36	k__Bacteria	p__Proteobacteria	c__Gammaproteobacteria	o__Pseudomonadales	f__Pseudomonadaceae	g__Pseudomonas	s__	12506	142	0	0	0	0	0	0	0	143	0	0
OTU37	k__Bacteria	p__Proteobacteria	c__Gammaproteobacteria	o__Pseudomonadales	f__Moraxellaceae	g__Acinetobacter	s__	0	87	0	0	137	28	0	12	0	0	11906	0
OTU38	k__Bacteria	p__Proteobacteria	c__Gammaproteobacteria	o__Enterobacteriales	f__Enterobacteriaceae	g__Erwinia	s__	0	0	0	0	0	0	0	0	0	11760	0	0
OTU39	k__Bacteria	p__Proteobacteria	c__Gammaproteobacteria	o__Enterobacteriales	f__Enterobacteriaceae	g__Erwinia	s__	10932	264	0	0	0	0	0	0	0	0	0	0
OTU40	k__Bacteria	p__Proteobacteria	c__Gammaproteobacteria	o__Enterobacteriales	f__Enterobacteriaceae	g__Citrobacter	s__	0	0	0	0	0	0	0	16	0	10419	0	0
OTU41	k__Bacteria	p__Proteobacteria	c__Gammaproteobacteria	o__Enterobacteriales	f__Enterobacteriaceae	NA	NA	0	0	0	0	468	9531	0	0	0	0	0	0
OTU42	k__Bacteria	p__Proteobacteria	c__Alphaproteobacteria	o__Sphingomonadales	f__Sphingomonadaceae	g__Novosphingobium	s__	0	0	0	0	0	0	0	66	0	9626	0	0
OTU43	k__Bacteria	p__Proteobacteria	c__Gammaproteobacteria	o__Pseudomonadales	f__Moraxellaceae	g__Acinetobacter	s__	0	0	0	0	0	0	8228	0	0	0	0	0
OTU44	k__Bacteria	p__Proteobacteria	c__Gammaproteobacteria	o__Enterobacteriales	f__Enterobacteriaceae	g__Erwinia	s__	0	6232	588	0	0	0	0	0	0	11	0	0
OTU45	k__Bacteria	p__Proteobacteria	c__Gammaproteobacteria	o__Enterobacteriales	f__Enterobacteriaceae	NA	NA	0	0	0	0	0	0	6386	0	0	0	0	0
OTU46	k__Bacteria	p__Proteobacteria	c__Gammaproteobacteria	o__Enterobacteriales	f__Enterobacteriaceae	g__Trabulsiella	s__	0	0	0	0	0	0	0	0	0	6320	0	0
OTU47	k__Bacteria	p__Proteobacteria	c__Gammaproteobacteria	o__Pseudomonadales	f__Moraxellaceae	g__Acinetobacter	s__	0	0	0	0	0	0	5475	0	0	0	0	0
OTU48	k__Bacteria	p__Proteobacteria	c__Gammaproteobacteria	o__Enterobacteriales	f__Enterobacteriaceae	NA	NA	1573	246	1139	0	367	0	272	466	0	155	818	0
OTU49	k__Bacteria	p__Proteobacteria	c__Gammaproteobacteria	o__Pseudomonadales	f__Pseudomonadaceae	g__Pseudomonas	s__	4453	72	0	0	0	0	0	0	0	0	0	0
OTU50	k__Bacteria	p__Proteobacteria	c__Gammaproteobacteria	o__Pseudomonadales	f__Pseudomonadaceae	g__Pseudomonas	s__veronii	0	0	0	0	674	0	0	662	0	2985	0	0
OTU51	k__Bacteria	p__Proteobacteria	c__Gammaproteobacteria	o__Enterobacteriales	f__Enterobacteriaceae	NA	NA	0	0	0	0	0	0	2147	1994	0	0	0	0
OTU52	k__Bacteria	p__Proteobacteria	c__Gammaproteobacteria	o__Enterobacteriales	f__Enterobacteriaceae	g__Erwinia	s__	0	0	973	0	0	0	0	0	0	3166	0	0
OTU53	k__Bacteria	p__Proteobacteria	c__Gammaproteobacteria	o__Pseudomonadales	f__Pseudomonadaceae	g__Pseudomonas	s__	0	0	0	0	113	3371	0	0	0	218	0	0
OTU54	k__Bacteria	p__Proteobacteria	c__Alphaproteobacteria	o__Sphingomonadales	f__Sphingomonadaceae	g__Sphingomonas	s__yabuuchiae	0	0	947	0	490	0	1002	900	0	309	0	0
OTU55	k__Bacteria	p__Proteobacteria	c__Alphaproteobacteria	o__Rickettsiales	f__mitochondria	NA	NA	76	64	129	25	131	230	162	108	24	2532	11	0
OTU56	k__Bacteria	p__Proteobacteria	c__Gammaproteobacteria	o__Enterobacteriales	f__Enterobacteriaceae	g__Trabulsiella	s__	0	0	0	0	0	0	0	0	0	3421	0	0
OTU57	k__Bacteria	p__Proteobacteria	c__Betaproteobacteria	o__Burkholderiales	f__Oxalobacteraceae	g__Herbaspirillum	s__	3268	70	0	0	0	0	0	0	0	0	0	0
OTU58	k__Bacteria	p__Proteobacteria	c__Gammaproteobacteria	o__Enterobacteriales	f__Enterobacteriaceae	g__Erwinia	s__	0	0	0	0	0	0	0	2312	0	558	0	0
OTU59	k__Bacteria	p__Proteobacteria	c__Gammaproteobacteria	o__Enterobacteriales	f__Enterobacteriaceae	g__Erwinia	s__	0	0	562	0	0	0	0	0	0	2260	0	0
OTU60	k__Bacteria	p__Proteobacteria	c__Gammaproteobacteria	o__Pseudomonadales	f__Pseudomonadaceae	g__Pseudomonas	s__	0	0	0	0	967	1249	0	0	0	490	0	0
OTU61	k__Bacteria	p__Proteobacteria	c__Gammaproteobacteria	o__Enterobacteriales	f__Enterobacteriaceae	g__Trabulsiella	s__	0	0	0	0	0	0	0	0	0	2301	3	0
OTU62	k__Bacteria	p__Proteobacteria	c__Gammaproteobacteria	o__Enterobacteriales	f__Enterobacteriaceae	g__Erwinia	s__	0	0	0	0	2267	0	0	0	0	0	0	0
OTU63	k__Bacteria	p__Cyanobacteria	c__Chloroplast	o__Streptophyta	f__	g__	s__	45	36	53	0	110	142	93	56	17	1596	18	0
OTU64	k__Bacteria	p__Proteobacteria	c__Gammaproteobacteria	o__Enterobacteriales	f__Enterobacteriaceae	g__	s__	0	0	0	0	0	0	0	0	0	1773	0	0
OTU65	k__Bacteria	p__Proteobacteria	c__Alphaproteobacteria	o__Sphingomonadales	f__Sphingomonadaceae	g__Sphingopyxis	s__alaskensis	0	0	0	0	0	0	0	12	0	1756	0	0
OTU66	k__Bacteria	p__Firmicutes	c__Bacilli	o__Bacillales	f__Paenibacillaceae	g__Paenibacillus	s__	0	0	0	0	0	0	0	3	0	1698	0	0
OTU67	k__Bacteria	p__Proteobacteria	c__Gammaproteobacteria	o__Enterobacteriales	f__Enterobacteriaceae	g__Erwinia	s__	0	0	465	1063	0	0	0	0	0	0	0	0
OTU68	k__Bacteria	p__Proteobacteria	c__Betaproteobacteria	o__Burkholderiales	f__Comamonadaceae	g__Acidovorax	s__	0	0	0	0	0	0	0	0	0	1485	0	0
OTU69	k__Bacteria	p__Proteobacteria	c__Gammaproteobacteria	o__Pseudomonadales	f__Moraxellaceae	g__Acinetobacter	s__	0	1089	0	0	395	0	0	0	0	0	0	0
OTU70	k__Bacteria	p__Proteobacteria	c__Gammaproteobacteria	o__Enterobacteriales	f__Enterobacteriaceae	g__Erwinia	s__	0	0	0	0	0	0	0	1468	0	0	0	0
OTU71	k__Bacteria	p__Proteobacteria	c__Gammaproteobacteria	o__Enterobacteriales	f__Enterobacteriaceae	g__Trabulsiella	s__	0	0	0	0	0	0	0	0	0	1401	0	0
OTU72	k__Bacteria	p__Proteobacteria	c__Gammaproteobacteria	o__Pseudomonadales	f__Moraxellaceae	g__Acinetobacter	s__	0	950	0	0	418	0	0	0	0	0	0	0
OTU73	k__Bacteria	p__Proteobacteria	c__Gammaproteobacteria	o__Pseudomonadales	f__Moraxellaceae	g__Acinetobacter	s__	0	841	0	0	458	0	0	0	0	0	0	0
OTU74	k__Bacteria	p__Firmicutes	c__Bacilli	o__Bacillales	f__Paenibacillaceae	g__Paenibacillus	s__	0	0	0	0	0	0	0	9	0	1201	0	0
OTU75	k__Bacteria	p__Proteobacteria	c__Alphaproteobacteria	o__Sphingomonadales	f__Sphingomonadaceae	g__Novosphingobium	s__capsulatum	0	0	0	0	0	0	0	0	0	1146	0	0
OTU76	k__Bacteria	p__Proteobacteria	c__Alphaproteobacteria	o__Rickettsiales	f__mitochondria	NA	NA	0	0	0	9	77	0	0	0	21	1014	0	0
OTU77	k__Bacteria	p__Proteobacteria	c__Gammaproteobacteria	o__Enterobacteriales	f__Enterobacteriaceae	g__Erwinia	s__	0	0	923	0	0	0	0	0	0	0	123	0
OTU78	k__Bacteria	p__Proteobacteria	c__Alphaproteobacteria	o__Sphingomonadales	f__Sphingomonadaceae	g__Sphingomonas	s__yabuuchiae	0	0	239	0	132	0	336	231	0	98	0	0
OTU79	k__Bacteria	p__Proteobacteria	c__Betaproteobacteria	o__Burkholderiales	f__Comamonadaceae	g__Acidovorax	s__	0	0	0	3	0	0	0	0	0	1022	0	0
OTU80	k__Bacteria	p__Proteobacteria	c__Gammaproteobacteria	o__Enterobacteriales	f__Enterobacteriaceae	g__Erwinia	s__	0	0	0	0	0	0	0	0	0	992	0	0
OTU81	k__Bacteria	p__Proteobacteria	c__Gammaproteobacteria	o__Enterobacteriales	f__Enterobacteriaceae	g__	s__	0	0	0	0	0	0	0	0	0	980	0	0
OTU82	k__Bacteria	p__Proteobacteria	c__Gammaproteobacteria	o__Enterobacteriales	f__Enterobacteriaceae	NA	NA	0	0	0	0	0	891	0	0	0	0	0	0
OTU83	k__Bacteria	p__Firmicutes	c__Bacilli	o__Bacillales	f__Staphylococcaceae	g__Staphylococcus	s__	0	0	0	0	0	0	0	0	0	859	0	0
OTU84	k__Bacteria	p__Proteobacteria	c__Gammaproteobacteria	o__Enterobacteriales	f__Enterobacteriaceae	g__Pantoea	s__ananatis	0	0	0	0	168	0	0	586	0	0	0	0
OTU85	k__Bacteria	p__Proteobacteria	c__Gammaproteobacteria	o__Enterobacteriales	f__Enterobacteriaceae	g__Trabulsiella	s__farmeri	0	0	0	0	0	0	0	0	0	744	0	0
OTU86	k__Bacteria	p__Proteobacteria	c__Alphaproteobacteria	o__Rhizobiales	f__Phyllobacteriaceae	g__Mesorhizobium	s__	0	0	0	0	0	0	0	0	0	718	0	0
OTU87	k__Bacteria	p__Proteobacteria	c__Gammaproteobacteria	o__Enterobacteriales	f__Enterobacteriaceae	g__Erwinia	s__	0	0	0	0	0	692	0	0	0	0	0	0
OTU88	k__Bacteria	p__Proteobacteria	c__Gammaproteobacteria	o__Pseudomonadales	f__Pseudomonadaceae	g__Pseudomonas	s__veronii	0	0	0	0	0	0	0	0	0	636	0	0
OTU89	k__Bacteria	p__Cyanobacteria	c__Chloroplast	o__Streptophyta	f__	g__	s__	0	0	0	10	0	0	4	0	27	591	0	0
OTU90	k__Bacteria	p__Proteobacteria	c__Betaproteobacteria	o__Burkholderiales	f__Oxalobacteraceae	g__Herbaspirillum	s__	527	0	0	0	0	0	0	0	0	82	0	0
OTU91	k__Bacteria	p__Firmicutes	c__Bacilli	o__Bacillales	f__Bacillaceae	g__Bacillus	s__	0	0	0	0	0	0	0	2	0	575	0	0
OTU92	k__Bacteria	p__Proteobacteria	c__Gammaproteobacteria	o__Enterobacteriales	f__Enterobacteriaceae	g__Klebsiella	s__	0	0	0	0	0	0	0	0	0	576	0	0
OTU93	k__Bacteria	p__Proteobacteria	c__Gammaproteobacteria	o__Enterobacteriales	f__Enterobacteriaceae	NA	NA	0	0	0	572	0	0	0	0	0	0	0	0
OTU94	k__Bacteria	p__Firmicutes	c__Bacilli	o__Bacillales	f__Bacillaceae	g__Bacillus	s__	0	0	0	0	0	0	0	0	0	535	0	0
OTU95	k__Bacteria	p__Proteobacteria	c__Gammaproteobacteria	o__Enterobacteriales	f__Enterobacteriaceae	g__Erwinia	s__	0	0	0	0	0	0	0	0	0	508	0	0
OTU96	k__Bacteria	p__Proteobacteria	c__Betaproteobacteria	o__Burkholderiales	f__Alcaligenaceae	g__Pigmentiphaga	s__	0	0	0	0	0	0	0	0	0	507	0	0
OTU97	k__Bacteria	p__Proteobacteria	c__Gammaproteobacteria	o__Enterobacteriales	f__Enterobacteriaceae	g__Erwinia	s__	0	0	0	0	403	0	0	0	0	101	0	0
OTU98	k__Bacteria	p__Proteobacteria	c__Alphaproteobacteria	o__Sphingomonadales	f__Sphingomonadaceae	g__Sphingomonas	s__yabuuchiae	0	0	150	0	145	0	100	81	0	0	0	0
OTU99	k__Bacteria	p__Proteobacteria	c__Alphaproteobacteria	o__Sphingomonadales	f__Sphingomonadaceae	g__Sphingopyxis	s__alaskensis	0	12	0	0	0	0	0	10	0	447	2	0
OTU100	k__Bacteria	p__Firmicutes	c__Bacilli	o__Lactobacillales	f__Lactobacillaceae	g__Lactobacillus	s__zeae	0	0	0	0	0	0	0	0	0	463	0	0
OTU101	k__Bacteria	p__Proteobacteria	c__Alphaproteobacteria	o__Sphingomonadales	f__Sphingomonadaceae	g__Sphingomonas	s__yabuuchiae	210	9	0	0	128	104	0	0	0	0	0	0
OTU102	k__Bacteria	p__Proteobacteria	c__Gammaproteobacteria	o__Pseudomonadales	f__Pseudomonadaceae	g__Pseudomonas	s__	0	0	0	0	0	0	0	347	0	80	0	0
OTU103	k__Bacteria	p__Proteobacteria	c__Gammaproteobacteria	o__Enterobacteriales	f__Enterobacteriaceae	g__Klebsiella	s__	0	0	0	0	0	0	0	0	0	412	0	0
OTU104	k__Bacteria	p__Actinobacteria	c__Actinobacteria	o__Actinomycetales	f__Streptomycetaceae	g__Streptomyces	s__	0	0	0	0	0	0	0	0	0	411	0	0
OTU105	k__Bacteria	p__Proteobacteria	c__Betaproteobacteria	o__Burkholderiales	f__Alcaligenaceae	g__Pigmentiphaga	s__	0	0	0	0	0	0	0	0	0	408	0	0
OTU106	k__Bacteria	p__Proteobacteria	c__Gammaproteobacteria	o__Enterobacteriales	f__Enterobacteriaceae	NA	NA	0	0	0	364	0	0	0	0	0	0	0	0
OTU107	k__Bacteria	p__Firmicutes	c__Bacilli	o__Bacillales	f__Bacillaceae	g__Bacillus	s__	0	0	0	0	0	0	0	0	0	364	0	0
OTU108	k__Bacteria	p__Proteobacteria	c__Gammaproteobacteria	o__Pseudomonadales	f__Moraxellaceae	g__Acinetobacter	s__	0	0	0	0	0	0	0	0	0	0	364	0
OTU109	k__Bacteria	p__Proteobacteria	c__Gammaproteobacteria	o__Enterobacteriales	f__Enterobacteriaceae	g__	s__	0	0	0	0	0	0	0	0	0	361	0	0
OTU110	k__Bacteria	p__Proteobacteria	c__Gammaproteobacteria	o__Enterobacteriales	f__Enterobacteriaceae	NA	NA	0	0	0	348	0	0	0	0	0	0	0	0
OTU111	k__Bacteria	p__Proteobacteria	c__Alphaproteobacteria	o__Rickettsiales	f__mitochondria	NA	NA	0	0	0	0	0	0	0	0	0	348	0	0
OTU112	k__Bacteria	p__Proteobacteria	c__Alphaproteobacteria	o__Sphingomonadales	f__Sphingomonadaceae	g__Sphingomonas	s__yabuuchiae	0	0	137	0	45	0	87	76	0	0	0	0
OTU113	k__Bacteria	p__Proteobacteria	c__Gammaproteobacteria	o__Enterobacteriales	f__Enterobacteriaceae	g__Erwinia	s__	0	0	0	345	0	0	0	0	0	0	0	0
OTU114	k__Bacteria	p__Proteobacteria	c__Gammaproteobacteria	o__Pseudomonadales	f__Moraxellaceae	g__Acinetobacter	s__	0	223	0	0	119	0	0	0	0	0	0	0
OTU115	k__Bacteria	p__Proteobacteria	c__Alphaproteobacteria	o__Rhizobiales	f__Methylobacteriaceae	g__	s__	0	0	0	0	0	0	0	0	0	336	0	0
OTU116	k__Bacteria	p__Firmicutes	c__Bacilli	o__Bacillales	f__Paenibacillaceae	g__Paenibacillus	s__	0	0	0	0	0	0	0	0	0	308	0	0
OTU117	k__Bacteria	p__Proteobacteria	c__Gammaproteobacteria	o__Enterobacteriales	f__Enterobacteriaceae	NA	NA	0	0	0	307	0	0	0	0	0	0	0	0
OTU118	k__Bacteria	p__Proteobacteria	c__Gammaproteobacteria	o__Enterobacteriales	f__Enterobacteriaceae	g__Serratia	s__	0	0	0	0	0	0	0	0	0	302	0	0
OTU119	k__Bacteria	p__Proteobacteria	c__Gammaproteobacteria	o__Pseudomonadales	f__Moraxellaceae	g__Acinetobacter	s__	0	234	0	0	56	0	0	0	0	0	0	0
OTU120	k__Bacteria	p__Firmicutes	c__Bacilli	o__Bacillales	f__Paenibacillaceae	g__Paenibacillus	s__	0	0	0	0	0	0	0	0	0	289	0	0
OTU121	k__Bacteria	p__Proteobacteria	c__Betaproteobacteria	o__Burkholderiales	f__Comamonadaceae	g__Diaphorobacter	s__	0	0	3	0	0	0	0	0	0	285	0	0
OTU122	k__Bacteria	p__Bacteroidetes	c__Flavobacteriia	o__Flavobacteriales	f__[Weeksellaceae]	g__Chryseobacterium	s__	0	0	0	0	0	0	0	0	0	288	0	0
OTU123	k__Bacteria	p__Actinobacteria	c__Actinobacteria	o__Actinomycetales	f__Streptomycetaceae	g__Streptomyces	s__	0	0	0	0	0	0	0	0	0	285	0	0
OTU124	k__Bacteria	p__Proteobacteria	c__Betaproteobacteria	o__Burkholderiales	f__Oxalobacteraceae	g__Herbaspirillum	s__	278	0	0	0	0	0	0	0	0	0	0	0
OTU125	k__Bacteria	p__Proteobacteria	c__Gammaproteobacteria	o__Pseudomonadales	f__Moraxellaceae	g__Acinetobacter	s__	0	0	0	0	0	0	278	0	0	0	0	0
OTU126	k__Bacteria	p__Proteobacteria	c__Gammaproteobacteria	o__Enterobacteriales	f__Enterobacteriaceae	NA	NA	0	0	0	260	0	0	0	0	0	0	0	0
OTU127	k__Bacteria	p__Proteobacteria	c__Betaproteobacteria	o__Burkholderiales	f__Oxalobacteraceae	g__Herbaspirillum	s__	250	0	0	0	0	0	0	0	0	0	0	0
OTU128	k__Bacteria	p__Proteobacteria	c__Alphaproteobacteria	o__Rhizobiales	f__Methylobacteriaceae	g__	s__	0	0	0	0	0	0	0	0	0	247	0	0
OTU129	k__Bacteria	p__Proteobacteria	c__Gammaproteobacteria	o__Pseudomonadales	f__Pseudomonadaceae	g__Pseudomonas	s__veronii	0	0	0	0	0	0	234	0	0	0	0	0
OTU130	k__Bacteria	p__Proteobacteria	c__Gammaproteobacteria	o__Enterobacteriales	f__Enterobacteriaceae	NA	NA	0	0	122	0	0	0	32	71	0	0	0	0
OTU131	k__Bacteria	p__Proteobacteria	c__Alphaproteobacteria	o__Sphingomonadales	f__Sphingomonadaceae	g__Sphingomonas	s__yabuuchiae	0	0	0	0	0	0	225	0	0	0	0	0
OTU132	k__Bacteria	p__Proteobacteria	c__Gammaproteobacteria	o__Enterobacteriales	f__Enterobacteriaceae	g__	s__	0	0	0	0	0	0	0	0	0	224	0	0
OTU133	k__Bacteria	p__Proteobacteria	c__Gammaproteobacteria	o__Pseudomonadales	f__Pseudomonadaceae	g__Pseudomonas	s__	0	0	0	0	0	0	0	0	0	223	0	0
OTU134	k__Bacteria	p__Proteobacteria	c__Alphaproteobacteria	o__Sphingomonadales	f__Sphingomonadaceae	g__Sphingomonas	s__	0	0	0	0	0	0	0	0	0	221	0	0
OTU135	k__Bacteria	p__Proteobacteria	c__Gammaproteobacteria	o__Pseudomonadales	f__Pseudomonadaceae	g__Pseudomonas	s__	0	0	0	0	0	0	0	220	0	0	0	0
OTU136	k__Bacteria	p__Bacteroidetes	c__Sphingobacteriia	o__Sphingobacteriales	f__Sphingobacteriaceae	g__Pedobacter	s__	0	0	0	0	0	0	0	0	0	217	0	0
OTU137	k__Bacteria	NA	NA	NA	NA	NA	NA	0	0	0	0	163	0	0	44	0	7	0	0
OTU138	k__Bacteria	p__Proteobacteria	c__Betaproteobacteria	o__Burkholderiales	f__Comamonadaceae	g__Diaphorobacter	s__	0	0	0	0	0	0	0	0	0	206	0	0
OTU139	k__Bacteria	p__Proteobacteria	c__Gammaproteobacteria	o__Enterobacteriales	f__Enterobacteriaceae	NA	NA	0	0	0	204	0	0	0	0	0	0	0	0
OTU140	k__Bacteria	p__Proteobacteria	c__Alphaproteobacteria	o__Sphingomonadales	f__Sphingomonadaceae	g__Novosphingobium	s__	0	0	0	0	0	0	0	0	0	202	0	0
OTU141	k__Bacteria	p__Proteobacteria	c__Gammaproteobacteria	o__Pseudomonadales	f__Moraxellaceae	g__Acinetobacter	s__johnsonii	0	0	0	0	0	0	0	0	0	195	0	0
OTU142	k__Bacteria	p__Proteobacteria	c__Alphaproteobacteria	o__Sphingomonadales	f__Sphingomonadaceae	g__Sphingomonas	s__azotifigens	0	0	0	0	0	0	0	0	0	187	0	0
OTU143	k__Bacteria	p__Firmicutes	c__Bacilli	o__Bacillales	f__Paenibacillaceae	g__Cohnella	s__	0	0	0	0	0	0	0	0	0	179	0	0
OTU144	k__Bacteria	p__Proteobacteria	c__Gammaproteobacteria	o__Enterobacteriales	f__Enterobacteriaceae	NA	NA	0	176	0	0	0	0	0	0	0	0	0	0
OTU145	k__Bacteria	p__Proteobacteria	c__Gammaproteobacteria	o__Pseudomonadales	f__Moraxellaceae	g__Acinetobacter	s__	0	104	0	0	71	0	0	0	0	0	0	0
OTU146	k__Bacteria	p__Proteobacteria	c__Alphaproteobacteria	o__Rickettsiales	f__mitochondria	NA	NA	0	0	0	0	0	0	0	0	0	170	0	0
OTU147	k__Bacteria	p__Firmicutes	c__Bacilli	o__Bacillales	f__Paenibacillaceae	g__Cohnella	s__	0	0	0	0	0	0	0	0	0	168	0	0
OTU148	k__Bacteria	p__Proteobacteria	NA	NA	NA	NA	NA	0	0	0	0	0	0	0	0	0	26	141	0
OTU149	k__Bacteria	p__Proteobacteria	c__Gammaproteobacteria	o__Enterobacteriales	f__Enterobacteriaceae	g__	s__	0	0	0	0	0	0	0	166	0	0	0	0
OTU150	k__Bacteria	p__Proteobacteria	c__Alphaproteobacteria	o__Rhodobacterales	f__Rhodobacteraceae	g__Paracoccus	s__	0	0	0	0	0	0	0	0	0	165	0	0
OTU151	k__Bacteria	p__Firmicutes	c__Bacilli	o__Bacillales	f__Paenibacillaceae	g__Cohnella	s__	0	0	0	0	0	0	0	0	0	160	0	0
OTU152	k__Bacteria	p__Firmicutes	c__Bacilli	o__Bacillales	f__Paenibacillaceae	g__Paenibacillus	s__	0	0	0	0	0	0	0	0	0	160	0	0
OTU153	k__Bacteria	p__Proteobacteria	c__Alphaproteobacteria	o__Sphingomonadales	f__Sphingomonadaceae	g__Sphingomonas	s__yabuuchiae	0	0	0	0	0	0	155	0	0	0	0	0
OTU154	NA	NA	NA	NA	NA	NA	NA	0	0	0	0	0	154	0	0	0	0	0	0
OTU155	k__Bacteria	p__Proteobacteria	c__Betaproteobacteria	o__Burkholderiales	f__Oxalobacteraceae	g__Herbaspirillum	s__	151	0	0	0	0	0	0	0	0	0	0	0
OTU156	k__Bacteria	p__Firmicutes	c__Bacilli	o__Bacillales	f__Paenibacillaceae	g__Cohnella	s__	0	0	0	0	0	0	0	0	0	148	0	0
OTU157	k__Bacteria	p__Proteobacteria	c__Alphaproteobacteria	o__Sphingomonadales	f__Sphingomonadaceae	g__Novosphingobium	s__	0	0	0	0	0	0	0	0	0	140	0	0
OTU158	k__Bacteria	p__Proteobacteria	c__Alphaproteobacteria	o__Rickettsiales	f__mitochondria	NA	NA	0	0	0	0	0	0	0	0	0	140	0	0
OTU159	k__Bacteria	p__Proteobacteria	c__Gammaproteobacteria	o__Pseudomonadales	f__Pseudomonadaceae	g__Pseudomonas	s__stutzeri	0	0	0	0	0	0	0	0	0	130	0	0
OTU160	k__Bacteria	p__Proteobacteria	c__Alphaproteobacteria	o__Sphingomonadales	f__Sphingomonadaceae	g__Novosphingobium	NA	0	0	0	0	0	0	0	0	0	126	0	0
OTU161	k__Bacteria	p__Proteobacteria	c__Alphaproteobacteria	o__Sphingomonadales	f__Sphingomonadaceae	g__Novosphingobium	s__capsulatum	0	0	0	0	0	0	0	0	0	124	0	0
OTU162	k__Bacteria	p__Proteobacteria	c__Gammaproteobacteria	o__Pseudomonadales	f__Moraxellaceae	g__Acinetobacter	s__johnsonii	0	0	0	0	0	0	0	0	0	121	0	0
Fig 4. b
sample	Asp2	Asp4	Asp6	Asp8	Control2	Control4	Control6	Control8	Glu2	Glu4	Glu6	Glu8
Enterobacteriaceae	95.9549	80.6002	55.9598	94.3316	93.1229	91.9198	94.3158	74.9967	99.8395	73.5462	0.015785	0.0055579
Pseudomonadaceae	3.30547	19.3998	20.2407	3.14814	0	11.7112	5.68423	0.16406	0	26.4538	0	0
Moraxellaceae	21.8319	0	23.7995	0	6.87711	0	0	24.8392	0	0	0	0.000463158
Streptomycetaceae	0	0	0	0	0	0	0	0	0	0	99.9801	99.9932
Oxalobacteraceae	0.739681	0	0	0	0	0	0	0	0	0	0	0
Sphingomonadaceae	0	0	0	2.52029	0	0	0	0	0.160523	0	0	0
