# Supplementary material for: Glutamic acid reshapes the plant microbiota to protect plants against pathogens
Source: Microbiome. 2021 Dec 20;9:244. doi: 10.1186/s40168-021-01186-8 (PMC8691028; doi:10.1186/s40168-021-01186-8)
Supplement: Supplementary file 5 — Additional file 4. Tomato rhizosphere metagenome OTU data. [file 40168_2021_1186_MOESM5_ESM.xlsx]

## Sheet: Sheet1
Sampling	Treatment	OTU_1	OTU_2	OTU_3	OTU_4	OTU_5	OTU_6	OTU_7	OTU_8	OTU_9	OTU_10	OTU_11	OTU_12	OTU_13	OTU_14	OTU_15	OTU_16	OTU_17	OTU_18	OTU_19	OTU_20	OTU_21	OTU_22	OTU_23	OTU_24	OTU_25	OTU_26	OTU_27	OTU_28	OTU_29	OTU_30	OTU_31	OTU_32	OTU_33	OTU_34	OTU_35	OTU_36	OTU_37	OTU_38	OTU_39	OTU_40	OTU_41	OTU_42	OTU_43	OTU_44	OTU_45	OTU_46	OTU_47	OTU_48
1 week	1	0.000926048	0	0	0	0	0	0	0	0	0	0	0	0	0	0.00830798	0	0.0035719	0	0.00309565	0	0	0	0.00526525	0.00500066	0	0	0	0.00428628	0.00550337	0	0	0	0.00240773	0.00489483	0.00971028	0.00182564	0	0.00240773	0	0	0	0.00457733	0.00222252	0	0.00240773	0.00441857	0.0043392	0.00537108
1 week	FOL	0	0	0	0	0	0	0	0	0	0	0	0	0	0	0.00390342	0	0	0	0	0	0.00245259	0	0	0.00404159	0	0	0	0.00438703	0.00286711	0	0	0	0.00559605	0.00231441	0.026633	0	0	0.00493972	0	0	0	0	0	0	0	0	0	0.00193444
1 week	FOL + Glu	0.0042349	0.00298646	0.00330469	0.00308438	0.00281511	0.00254584	0.00225209	0.00171354	0.00171354	0.00171354	0	0	0.00962033	0	0.0048224	0	0.00337813	0	0.00178698	0.00668282	0.00641355	0	0.00279063	0.00389219	0.00418594	0	0	0.0042349	0.00384323	0.000709897	0.00609532	0.00274167	0.00653595	0.0029375	0.00264375	0.00269271	0	0	0	0.00257032	0	0.00239896	0.00237448	0	0.00110156	0.00222761	0.0030599	0.00325573
1 week	FOL + SP6C4	0.0461194	0.0324267	0.0339516	0.0292525	0.0291591	0.0221883	0.0222195	0.0187652	0.0181739	0.014564	0.015342	0.0131636	0.00345429	0.0125724	0.00550818	0.0110164	0.00712641	0.00952262	0.0061617	0	0.00096471	0.00952262	0.00420116	0.003641	0.00665961	0.00818448	0.00843343	0.00504139	0.00445012	0.00700193	0.00152487	0.00529035	0	0.00357876	0	0.00578826	0.00693969	0.0056949	0.00703305	0.00669073	0.0074376	0.00382772	0.0056949	0.00665961	0.00501027	0.00392108	0.004419	0.00304973
1 week	FOL +Glu+SP6C4	0	0.00581339	0	0	0	0	0	0	0	0	0.00774049	0.00703389	0	0.00709812	0.00732295	0.00616669	0	0.00510679	0	0	0	0.00407901	0.003533	0.00558857	0.00889674	0.00472137	0	0.00546009	0.00584551	0	0	0	0	0.00546009	0	0	0	0	0	0.00311546	0.00430384	0.003533	0	0.00356512	0	0.00199133	0.00372571	0.00395054
1 week	Glutamic acid	0.00442705	0.00342091	0.00326439	0.00290665	0.00241476	0.00234768	0.00212409	0.00194522	0.00156512	0.00158748	0.00241476	0.00230296	0.0231191	0.00225824	0.00212409	0.00198994	0.00527669	0.00131917	0	0.0179765	0.0174399	0.0015204	0.00286193	0.00216881	0.00156512	0.00165456	0	0.0027725	0.00185578	0.000737842	0.0146227	0.00409167	0.0114477	0.0015204	0.00286193	0.00344326	0	0.00402459	0	0.000424818	0.00102851	0.00178871	0.00357742	0.000939072	0	0.00169927	0.00261599	0.00178871
1 week	SP6C4	0.0515134	0.0373796	0.0395155	0.0335394	0.0299264	0.0265634	0.0242683	0.021996	0.0212689	0.0182012	0.0046128	0.00409016	0.00297673	0.00397655	0.0042265	0.00340847	0.00933921	0.0037266	0.00454463	0	0	0.00254499	0.00399927	0.00261316	0.00320396	0.00306762	0.00865752	0.00195419	0.00361298	0.00754408	0	0.00747591	0	0.00288584	0	0.00699873	0.00758953	0	0.00749864	0.0064761	0.00259044	0.00229504	0.00670333	0.00299945	0.00395383	0.00259044	0.00224959	0.00281767
3 week	Untreatment	0	0	0	0	0	0	0	0	0	0	0	0	0	0	0.00644653	0	0.00455194	0	0.00319866	0	0	0	0.00452734	0.00452734	0.00787363	0	0	0.00354313	0.00506865	0	0	0	0.00199301	0.00455194	0.010654	0	0	0.00204222	0	0.00201762	0	0.00487181	0.00214064	0	0.00218985	0.00413365	0.00373997	0.00425668
3 week	FOL	0	0	0	0	0	0	0	0	0	0	0	0	0	0	0.00389798	0	0	0	0	0	0	0	0	0.00254216	0.00149705	0	0	0.00392622	0.00307883	0	0	0	0.00531028	0.00177951	0.0284722	0	0	0.00460413	0	0	0	0	0	0	0	0	0	0.00265514
3 week	FOL + Glu	0.00428704	0.00292983	0.00288675	0.00224046	0.00310218	0.00236972	0.00247743	0.00234818	0.00193886	0.0021112	0	0	0.00891876	0	0.00560116	0	0.00370538	0	0.00252052	0.00624744	0.00596738	0	0.00288675	0.00346841	0	0	0.000732459	0.00413624	0.00340378	0.000710916	0.00620436	0.00262823	0.00598893	0.00323143	0.00295138	0.00288675	0	0	0.000560115	0.00275749	0	0.00226201	0.00267132	0	0.00101252	0.00217583	0.00226201	0.00351149
3 week	FOL + SP6C4	0.0418925	0.0330302	0.0317741	0.0272848	0.0254472	0.0230979	0.0214696	0.0179805	0.0174223	0.0155149	0.0337512	0.0279128	0	0.0245865	0.00458235	0.0234235	0.00409388	0.0218883	0.00746668	0.00123282	0	0.0187946	0.00197716	0.00307041	0.00507083	0.0172129	0.00630365	0.00193064	0.00265172	0.00623386	0	0.00304715	0	0.00334954	0	0.00369845	0.00681538	0.00332628	0.00635017	0.00807146	0.016771	0.00186086	0.00258194	0.0146775	0.00616408	0.00148868	0.00279128	0.0026052
3 week	FOL +Glu+SP6C4	0.011995	0.0104849	0.00934526	0.00880392	0.00806314	0.00712291	0.00621118	0.0058123	0.00507151	0.00549889	0.00282067	0.00153855	0	0.00133911	0.00812012	0.00128212	0.00458716	0.00162402	0.00498604	0	0	0.0010257	0.00521397	0.00592626	0.00609721	0.00105419	0.00262123	0.00435922	0.00555587	0.00190894	0	0.00435922	0	0.00470112	0	0.00415978	0.00199442	0	0.00196592	0.0044447	0.00085475	0.00433073	0.00358995	0	0.00584079	0.0037609	0.00344749	0.00441621
3 week	Glutamic acid	0.00480257	0.00337539	0.00283171	0.00269578	0.00274109	0.00289967	0.00231067	0.00190291	0.00190291	0.0012233	0.00335274	0.00303559	0.0238543	0.00276375	0.00355662	0.00265048	0.00455338	0.00224271	0	0.0188705	0.0185986	0.00258252	0.0021974	0	0	0.00210679	0	0.00296763	0	0	0.0157216	0.00360193	0.0114174	0.00310355	0.0030809	0.00299028	0.000543688	0.00507442	0.000566341	0	0.00163106	0.00133657	0.00321682	0.00178964	0	0.00178964	0.00487053	0.00115534
3 week	SP6C4	0.0541258	0.0410687	0.0375644	0.0340825	0.0323193	0.0294623	0.0253778	0.0219405	0.0196192	0.0191505	0.00602638	0.0053791	0.0014508	0.00486575	0.00334799	0.00428543	0.00903957	0.00401759	0.00433007	0	0	0.00312479	0.00366047	0.00274535	0.00462023	0.00321407	0.00825838	0.0017856	0.00332567	0.0081691	0.00142848	0.00732094	0	0.00283463	0	0.00696382	0.00767806	0	0.00707542	0.00622726	0.00205343	0.00296855	0.00618262	0.00283463	0.00314711	0.00218735	0.00229895	0.00203111
7 week	Untreatment	0	0.000893722	0	0	0	0	0	0	0	0	0	0	0	0	0.00938408	0	0.00275564	0	0.00876344	0.00287977	0	0	0.00794419	0.00732355	0.00650431	0	0	0.00446861	0.00625605	0	0	0.00183709	0	0.00608227	0	0.00186192	0	0	0	0.00260669	0	0.00575954	0.00163849	0	0.00767111	0.00568506	0.00268117	0.00528785
7 week	FOL + Glu	0.000623991	0	0	0	0	0	0	0	0	0	0	0	0.0201183	0	0.0029263	0	0.00778913	0	0	0.0155137	0.0159656	0	0.00249597	0.00185046	0	0	0	0.00258203	0.00154922	0	0.0136848	0.00583109	0.017192	0.0015277	0.00178591	0.00518558	0	0.00307692	0	0	0	0.00258203	0.00516407	0	0	0.00238838	0.00256052	0.00133405
7 week	FOL + SP6C4	0.0431227	0.0353017	0.0321637	0.0297865	0.0268863	0.0239623	0.0218466	0.0184472	0.0196596	0.0157372	0.0121	0.0103647	0.0023059	0.0094851	0.00482575	0.00874816	0.00637094	0.00758332	0.00487329	0	0.00140256	0.00610945	0.00449294	0.00285266	0.00454048	0.00575287	0.00765464	0.00271003	0.00373223	0.00758332	0.00297152	0.0054676	0	0.00349451	0	0.00513479	0.00660866	0.00651357	0.00625208	0.00577664	0.00544383	0.00377977	0.00442162	0.00572909	0.00430276	0.00335188	0.00223458	0.00325679
7 week	FOL +Glu+SP6C4	0.0198175	0.0148409	0.0139522	0.011849	0.0115824	0.00980508	0.0102494	0.00814622	0.00767226	0.00755376	0	0	0.00174773	0	0.00705018	0	0.00396943	0	0.00648735	0	0	0	0.00512471	0.00565792	0.00755376	0	0.00287339	0.00429528	0.00571716	0.00302151	0	0.00346584	0	0.00610226	0	0.0036732	0.00231056	0	0.00242905	0.00393981	0	0.00500622	0.00293264	0	0.00408792	0.00391018	0.00382132	0.00491735
7 week	Glutamic acid	0	0	0	0	0	0	0	0	0	0	0.00731764	0.00508383	0.0241867	0.00546897	0.0028757	0.00472437	0.00526356	0.00444193	0	0.0196421	0.019334	0.00328652	0.00356895	0.0013865	0	0.00349192	0	0.00472437	0.00136082	0	0.0161245	0.00356895	0.0124015	0.0028757	0.0028757	0.00369733	0	0.00295273	0	0	0.00333787	0.00182299	0.00354328	0.00292706	0	0.00249056	0.00559735	0
7 week	SP6C4	0.0526647	0.0389578	0.0380775	0.0332738	0.029627	0.0278162	0.0256784	0.0217298	0.0208244	0.0186615	0.00769598	0.00656422	0.00254018	0.00611152	0.00374739	0.00472825	0.00897865	0.0047534	0.00487915	0	0	0.00409949	0.0042001	0.00236413	0.0051055	0.0042504	0.00782173	0.00337014	0.00349589	0.00782173	0	0.00721813	0	0.00334499	0	0.00764568	0.00734388	0	0.00719298	0.00668997	0.00331984	0.00352104	0.00603607	0.00339529	0.00326954	0.00274138	0.00331984	0.00241443
10 week	Untreatment	0	0	0	0.000649094	0	0	0	0	0	0	0	0	0	0	0.0100468	0	0.00324547	0	0.00846644	0	0.00149574	0	0.0127561	0.00832534	0.00522097	0	0	0.00756336	0.00832534	0	0	0.00203195	0	0.00804312	0	0.00189084	0	0	0	0	0	0.0102444	0	0	0.00592651	0.0107242	0.0030197	0.00671671
10 week	FOL + Glu	0.0539092	0.0422117	0.037734	0.0409791	0.0332813	0.0295079	0.0255585	0.0236718	0.0232693	0.0187915	0	0	0.00382371	0	0.00397464	0	0.00261622	0	0.0119994	0	0	0	0.00684242	0.00369793	0.0057104	0	0.00933286	0.00407527	0.00301872	0.00933286	0	0.00216341	0	0.00301872	0	0.00193701	0.00817569	0	0.00817569	0.00226404	0	0.00618837	0.00160998	0	0.00981083	0.00601228	0.00264138	0.00294325
10 week	FOL + SP6C4	0.0385941	0.0297357	0.0279401	0.0257135	0.0218828	0.0207575	0.0196323	0.0163043	0.017286	0.0142932	0.0509242	0.0389772	0	0.034931	0.00371098	0.0333269	0.00335185	0.0305018	0.00763743	0	0	0.0280119	0.00158016	0.00251389	0.00284907	0.0257853	0.00610515	0.00337579	0.00260965	0.00591362	0	0.00325608	0	0.0021787	0	0.00263359	0.00610515	0	0.00541084	0.00713465	0.020135	0.00146045	0.00239418	0.0214758	0.00579391	0.00169987	0.00263359	0.00253783
10 week	FOL +Glu+SP6C4	0.0200021	0.0161884	0.0139748	0.0138681	0.0121613	0.0109878	0.00885428	0.00850757	0.00845423	0.00677406	0.00530723	0.00482718	0	0.00464049	0.00722744	0.00421378	0.00461383	0.00320034	0.00613399	0	0.00160017	0.00349371	0.00624067	0.0049872	0.00528056	0.00264028	0.00274696	0.00448048	0.00557393	0.00317367	0	0.00384041	0	0.00482718	0	0.00325368	0.00285364	0	0.00250693	0.00408044	0.00304032	0.0043738	0.00269362	0.00312033	0.00378707	0.00405377	0.00288031	0.00520055
10 week	Glutamic acid	0.0381418	0.0316062	0.0283907	0.0273188	0.0250183	0.023319	0.0218028	0.0174109	0.0175154	0.0163913	0.0036338	0.00266653	0.00687546	0.00308481	0	0.00235282	0.00559448	0.00222211	0	0.0053592	0.00389522	0.00235282	0	0.00512391	0	0.00201297	0.00724145	0	0	0.0067186	0.0044965	0.0041305	0.00418279	0	0.00428736	0.00394751	0.00643104	0.0426383	0.00606504	0	0.00141169	0	0.00441807	0.00188225	0	0.00300638	0.0034508	0
10 week	SP6C4	0.0717197	0.057021	0.0527972	0.0497772	0.0438428	0.0388587	0.03624	0.0307068	0.0308124	0.0271166	0.0137062	0.0112141	0	0.0104538	0.00321007	0.00971468	0.00378028	0.00906	0.0055965	0	0	0.0076028	0.00198518	0.00225972	0.00426601	0.00616671	0.0113408	0.00291441	0.00234419	0.0114676	0	0.00314671	0	0.00230196	0	0.00213301	0.0110241	0	0.0113197	0.0063779	0.0064835	0.00244979	0.00255538	0.00593441	0.00485734	0.00217524	0.00365357	0.0019007
[truncated: 3,199 more columns]
